# Supplementary material for: Substituent-Controllable Cascade Regioselective Annulation of β-Enaminones with N-Sulfonyl Triazoles for Modular Access to Imidazoles and Pyrroles
Source: Molecules. 2023 May 29;28(11):4416. doi: 10.3390/molecules28114416 (PMC10254510; doi:10.3390/molecules28114416)
Supplement: Supplementary file 1 [file molecules-28-04416-s001.zip]

Archive with 1 entries (1 files):
- molecules-2419981-supplementary.pdf
